# Supplementary material for: Clinical Features, Genome Epidemiology, and Antimicrobial Resistance Profiles of Aeromonas spp. Causing Human Infections: A Multicenter Prospective Cohort Study
Source: Open Forum Infect Dis. 2023 Nov 16;10(12):ofad587. doi: 10.1093/ofid/ofad587 (PMC10753922; doi:10.1093/ofid/ofad587)
Supplement: ofad587_Supplementary_Data [file ofad587_supplementary_data.zip]

Archive with 10 entries (10 files):
- Supp_Figure_eps.eps
- Supp_Table_1_new.docx
- Supp_Table_2.docx
- Supp_Table_3.docx
- Supp_Table_4.docx
- Supp_Table_5.docx
- Supp_Table_6.docx
- Supp_Table_7.docx
- Supplementary Appendix_1101.docx
- Supplementary Materials_0807.docx
